# Supplementary material for: Chemical suppressors of mlo-mediated powdery mildew resistance
Source: Biosci Rep. 2017 Dec 12;37(6):BSR20171389. doi: 10.1042/BSR20171389 (PMC5725617; doi:10.1042/BSR20171389)
Supplement: Supplementary file 2 [file BSR-2017-1389-T_suppS1.xlsx]

## Sheet: Tabelle1
Class	Number	Chemical name	Function(s)	Vendor	Product number	CAS number	Solvent	Concentrations applied	Effective concentration on barley mlo resistance	References
Actin polymerization inhibitor	0	Cytochalasin E	Actin polymerization inhibitor	Sigma-Aldrich	C2149	36011-19-5	DMSO	1 µg/ml	5 µg/ml	1. Miklis, M., Consonni, C., Bhat, R. A., Lipka, V., Schulze-Lefert, P., & Panstruga, R. (2007). Barley MLO modulates actin-dependent and actin-independent antifungal defense pathways at the cell periphery. Plant Physiology, 144(2), 1132–1143.
								5 µg/ml
								25 µg/ml
Exocytosis inhibitors	1	Brefeldin A (BFA)	Vesicle trafficing inhibitor	Sigma-Aldrich	B6542	20350-15-6	DMSO	10 µM	10 µM	1. Lipka, V., and Panstruga, R. (2005) Dynamic cellular responses in plant–microbe interactions. Curr. Opin. Plant Biol. 8, 625–631 2. Nebenführ, A., Ritzenthaler, C., and Robinson, D. G. (2002) Brefeldin A: deciphering an enigmatic inhibitor of secretion. Plant Physiol. 130, 1102–1108
								50 µM
								250 µM
	2	Wortmannin	Inhibitor of PI 3-kinase and vesicle trafficking	Sigma-Aldrich	W1628	19545-26-7	DMSO	4 µM	20 µM	1. Matsuoka, K., Bassham, D. C., Raikhel, N. V, and Nakamura, K. (1995) Different sensitivity to wortmannin of two vacuolar sorting signals indicates the presence of distinct sorting machineries in tobacco cells. J. Cell Biol. 130, 1307–1318 2. Foissner, I., Sommer, A., Hoeftberger, M., Hoepflinger, M. C., and Absolonova, M. (2016) Is Wortmannin-Induced Reorganization of the trans-Golgi Network t…
								20 µM
								100 µM
Transcription and translation inhibitors	3	Cycloheximide	Translation inhibitor	Sigma-Aldrich	C7698	66-81-9	H2O	5 µg/ml	No effect	1. Shirasu, K., Nakajima, H., Rajasekhar, V. K., Dixon, R. A., & Lamb, C. (1997). Salicylic Acid Potentiates an Agonist-Dependent Gain Control That Amplifies Pathogen Signals in the Activation of Defense Mechanisms. Plant Cell, 9(2), 261. 2. Underwood, W., & Somerville, S. C. (2013). Perception of conserved pathogen elicitors at the plasma membrane leads to relocalization of the Arabidopsis PEN3 …
								25 µg/ml
								125 µg/ml
	4	Actinomycin	RNA polymerase inhibitor	Santa Cruz Biotechnology	sc-200906	50-76-0	DMSO	0.2 µg/ml	No effect	1. Coartney, J. S., Morre, D. J., & Key, J. L. (1967). Inhibition of RNA Synthesis and Auxin-Induced Cell Wall Extensibility and Growth by Actinomycin D. Plant Physiology, 42(3), 434–439. 2. Perry, R. P., & Kelley, D. E. (1970). Inhibition of RNA synthesis by actinomycin D: characteristic dose-response of different RNA species. Journal of Cellular Physiology, 76(2), 127–139. 3. Shirasu, K., Nakaj…
								2 µg/ml
								20 µg/ml
Calcium inhibitors	5	Ethylene glycol-bis(2-aminoethylether)-N,N,N',N'-tetraacetic acid (EGTA)	Calcium chelator	Sigma-Aldrich	03779	67-42-5	H2O	1 mM	No effect	1. Igbavboa, U., & Pfeiffer, D. R. (1988). EGTA inhibits reverse uniport-dependent Ca2+ release from uncoupled mitochondria. Possible regulation of the Ca2+ uniporter by a Ca2+ binding site on the cytoplasmic side of the inner membrane. Journal of Biological Chemistry, 263(3), 1405–1412. 2. Kwaaitaal, M., Huisman, R., Maintz, J., Reinstädler, A., & Panstruga, R. (2011). Ionotropic glutamate recep…
								5 mM
								25 mM
	6	L-glutamate	Ionotropic glutamate receptor (iGluR) agonist	Carl ROTH	1743.2	56-86-0	H2O	1 mM	No effect	1. Kwaaitaal, M., Huisman, R., Maintz, J., Reinstädler, A., & Panstruga, R. (2011). Ionotropic glutamate receptor (iGluR)-like channels mediate MAMP-induced calcium influx in Arabidopsis thaliana. Biochemical Journal, 440(3), 355. 2. Takahashi, K. I., & Copenhagen, D. R. (1992). MODULATION BY L-GLUTAMATE OF CALCIUM ACTION POTENTIAL IN DISSOCIATED HORIZONTAL CELLS FROM CATFISH RETINA.(Physiology)P…
								5 mM
								25 mM
	7	Kynurenic acid	Ionotropic glutamate receptor (iGluR) non-selective NMDA/non-NMDA antagonist	Sigma-Aldrich	K3375	492-27-3	H2O	1 mM	No effect	1. Birch, P. J., Grossman, C. J., & Hayes, A. G. (1988). Kynurenic acid antagonises responses to NMDA via an action at the strychnine-insensitive glycine receptor. European Journal of Pharmacology, 154(1), 85–87. 2. Kwaaitaal, M., Huisman, R., Maintz, J., Reinstädler, A., & Panstruga, R. (2011). Ionotropic glutamate receptor (iGluR)-like channels mediate MAMP-induced calcium influx in Arabidopsis…
								5 mM
								25 mM
	8	Tetraethylammonium chloride	Ca+ and K+ channel blocker	Sigma-Aldrich	T2265	56-34-8	H2O	10 mM	No effect	1. Haeusler, G., Kuhn, H., & Thorens, S. (1980). The effect of tetraethylammonium chloride on calcium fluxes in smooth muscle from rabbit main pulmonary artery. Journal of Physiology, 303(1), 225–241. 2. Shen, K. Z., Lagrutta, A., Davies, N. W., Standen, N. B., Adelman, J. P., & North, R. A. (1994). Tetraethylammonium block of Slowpoke calcium-activated potassium channels expressed in Xenopus ooc…
								50 mM
								250 mM
	9	Nifedipine	L-type Ca2+ channel blocker	Sigma-Aldrich	N7634	21829-25-4	DMSO	10 µM	No effect	1. Henry, P. D. (1980). Comparative pharmacology of calcium antagonists: nifedipine, verapamil and diltiazem. American Journal of Cardiology, 46(6), 1047–1058. 2. Kwaaitaal, M., Huisman, R., Maintz, J., Reinstädler, A., & Panstruga, R. (2011). Ionotropic glutamate receptor (iGluR)-like channels mediate MAMP-induced calcium influx in Arabidopsis thaliana. Biochemical Journal, 440(3), 355.
								50 µM
								250 µM
	10	Neomycin sulfate	IP3 (Inositol 1,4,5-triphosphate) signaling and calcium channel inhibitor	Duchefa Biochemie	MO135.0025	1405-10-3	H2O	10 µM	No effect	1. Brown, E. M., Butters, R., Katz, C., & Kifor, O. (1991). Neomycin mimics the effects of high extracellular calcium concentrations on parathyroid function in dispersed bovine parathyroid cells. Endocrinology, 128(6), 3047–3054. 2. Gabev, E., Kasianowicz, J., Abbott, T., & Mclaughlin, S. (1989). Binding of neomycin to phosphatidylinositol 4,5-bisphosphate (PIP2). Biochimica Et Biophysica Acta, 9…
								50 µM
								250 µM
	11	Chlortetracycline hydrochloride	Calcium ionophore	Sigma-Aldrich	C4881	64-72-2	H2O	4 µM	No effect	1. White, J. R., & Pearce, F. L. (1982). Characterization of chlortetracycline (aureomycin) as a calcium ionophore. Biochemistry, 21(24), 6309–6312.
								20 µM
								100 µM
	12	Calcium Ionophore A23187	Calcium ionophore	Sigma-Aldrich	C7522	52665-69-7	100 mM CaCl2	4 µM	No effect	1. Gietzen, K., Sadorf, I., & Bader, H. (1982). A model for the regulation of the calmodulin-dependent enzymes erythrocyte Ca2+-transport ATPase and brain phosphodiesterase by activators and inhibitors. Biochemical Journal, 207(3), 541–548.
								20 µM
								100 µM
	13	6-cyano-7-nitroquinoxaline-2,3-dione (CNQX)	Ionotropic glutamate receptor (iGluR) non-NMDA receptor antagonist	Tocris Bioscience	0190	115066-14-3	H2O	40 µM	No effect	1. Honoré, T., Davies, S. N., Drejer, J., Fletcher, E. J., Jacobsen, P., Lodge, D., & Nielsen, F. E. (1988). Quinoxalinediones: potent competitive non-NMDA glutamate receptor antagonists. Science, 241(4866), 701–703. 2. Kwaaitaal, M., Huisman, R., Maintz, J., Reinstädler, A., & Panstruga, R. (2011). Ionotropic glutamate receptor (iGluR)-like channels mediate MAMP-induced calcium influx in Arabido…
								200 µM
								1000 µM
	14	L-(+)-2-amino-6-phosphonohexanoic acid (L-AP6)	Ionotropic glutamate receptor (iGluR) NMDA antagonist	Tocris Bioscience	0105	76326-31-3	H2O	40 µM	No effect	1. Schulte, M. K., Roon, R. J., Chalmers, D. J., Sunter, D. C., & Koerner, J. F. (1994). Utilization of the resolved L-isomer of 2-amino-6-phosphonohexanoic acid (L-AP6) as a selective agonist for a quisqualate-sensitized site in hippocampal CA1 pyramidal neurons. Brain Research, 649(1–2), 203–207.
								200 µM
								1000 µM
	15	Ifenprodil	Ionotropic glutamate receptor (iGluR) NMDA receptor antagonist	Santa Cruz Biotechnology	sc-203601	23210-58-4	H2O	0.1 mM	No effect	1. Carter, C., Rivy, J. P., & Scatton, B. (1989). Ifenprodil and SL 82.0715 are antagonists at the polyamine site of the N-methyl-D-aspartate (NMDA) receptor. European Journal of Pharmacology, 164(3), 611–612. 2. Chenard, B. L., & Menniti, F. S. (1999). Antagonists selective for NMDA receptors containing the NR2B subunit. Current Pharmaceutical Design, 5(5), 381–404.
								0.5 mM
								2.5 mM
	16	N-(6-aminohexyl)-5-chloro-1-naphthalenesulfonamide hydrochloride (W-7)	Calmodulin antagonist	MP Biomedicals	154186	61714-27-0	DMSO	0.4 mM	No effect	1. Asano, M. (1989). Divergent pharmacological effects of three calmodulin antagonists, N-(6-aminohexyl)-5-chloro-1-naphthalenesulfonamide (W-7), chlorpromazine and calmidazolium, on isometric tension development and myosin light chain phosphorylation in intact bovine trachea. The Journal of Pharmacology and Experimental Therapeutics, 251(2), 764–773.
								2 mM
								10 mM
Antioxidants	17	N-acetyl-L-cysteine	Antioxidant	Sigma-Aldrich	A7250	616-91-1	H2O	5 mM	No effect	1. Samuni, Y., Goldstein, S., Dean, O. M., & Berk, M. (2013). The chemistry and biological activities of N-acetylcysteine. Biochimica et Biophysica Acta (BBA) - General Subjects, 1830(8), 4117–4129.
								25 mM
								125 mM
	18	Salicylhydroxamic acid	Inhibitior of the cyanide-insensitive respiratory pathway	Sigma-Aldrich	S607	89-73-6	Ethanol	1 mM	No effect	1. Schonbaum, G. R., Jr, B. W., Storey, B. T., & Bahr, J. T. (1971). Specific inhibition of the cyanide-insensitive respiratory pathway in plant mitochondria by hydroxamic acids. Plant Physiology, 47(1), 124–128.
								5 mM
								25 mM
	19	Catalase	Catalyzes the decomposition of hydrogen peroxide	Sigma-Aldrich	02071	9001-05-02	DMSO	10 u/ml	No effect	1. Aebi, H. (1984). Catalase in vitro. Methods in Enzymology, 105(C), 121–126.
								50 u/ml
								250 u/ml
Nitric oxide synthase inhibitor	20	Nω-nitro-L-arginine	Irreversible inhibitor of constitutive nitric oxide synthase (nNOS) and a reversible inhibitor of inducible nitric oxide synthase (iNOS)	Sigma-Aldrich	N5501	2149-70-4	H2O	0.04 mM	No effect	1. Squadrito, F., Calapai, G., Cucinotta, D., Altavilla, D., Zingarelli, B., Ioculano, M., … Caputi, A. P. (1993). Anorectic activity of NG-nitro-L-arginine, an inhibitor of brain nitric oxide synthase, in obese Zucker rats. European Journal of Pharmacology, 230(1), 125–128. 2. Zeidler, D., Zähringer, U., Gerber, I., Dubery, I., Hartung, T., Bors, W., … Durner, J. (2004). Innate immunity in Arabi…
								0.2 mM
								1 mM
	21	NG-methyl-L-arginine acetate salt	Ca2+-dependent nitric oxide synthase inhibitor	Sigma-Aldrich	M7033	53308-83-1	H2O	0.02 mM	No effect	1. Cotter, G., Kaluski, E., Blatt, A., Milovanov, O., Moshkovitz, Y., Zaidenstein, R., … Golik, A. (2000). L-NMMA (a nitric oxide synthase inhibitor) is effective in the treatment of cardiogenic shock. Circulation, 101(12), 1358–1361.
								0.1 mM
								0.5 mM
	22	Diphenyleneiodonium chloride	Nitric oxide synthase and NADPH oxidase inhibitor	Sigma-Aldrich	D2926	4673-26-1	H2O	10 µM	No effect	1. Li, Y., & Trush, M. A. (1998). Diphenyleneiodonium, an NAD(P)H oxidase inhibitor, also potently inhibits mitochondrial reactive oxygen species production. Biochemical & Biophysical Research Communications, 253(2), 295–299. 2. Morré, D. J. (2002). Preferential inhibition of the plasma membrane NADH oxidase (NOX) activity by diphenyleneiodonium chloride with NADPH as donor. Antioxid Redox Signal…
								50 µM
								250 µM
Phospholipase D (PLD) inhibitors	23	1-butanol	Phospholipase D (PLD) inhibitor	1-butanol	1-butanol	1-butanol	H2O	0.001	No effect	1. Pinosa, F., Buhot, N., Kwaaitaal, M., Fahlberg, P., Thordal-Christensen, H., Ellerström, M., & Andersson, M. X. (2013). Arabidopsis phospholipase dδ is involved in basal defense and nonhost resistance to powdery mildew fungi. Plant Physiology, 163(2), 896.
								0.005
								0.025
	24	Tert-butanol	Phospholipase D (PLD) inhibitor	Sigma-Aldrich	B85927	75-65-0	H2O	0.001	No effect	1. Pinosa, F., Buhot, N., Kwaaitaal, M., Fahlberg, P., Thordal-Christensen, H., Ellerström, M., & Andersson, M. X. (2013). Arabidopsis phospholipase dδ is involved in basal defense and nonhost resistance to powdery mildew fungi. Plant Physiology, 163(2), 896.
								0.005
								0.025
Protease inhibitor	25	Protease inhibitor cocktail	Protease inhibitor	Sigma-Aldrich	P8465	None	H2O	0.001	No effect	1.University at Buffalo. (2004) Protease-inhibitor cocktail protects, increases anti-microbial action of promising new peptide. https://www.eurekalert.org/pub_releases/2004-03/uab-pcp030804.php 2. Randall, P. (1997). Study confirms that protease inhibitor cocktail can delay HIV disease progression and death. Niaid Aids Agenda, 1.
								0.005
								0.025
Phosphatase inhibitor	26	Phosphatase inhibitor cocktail 2	Inhibits a number of ATPases, protein tyrosine phosphatases, and other phosphate-transferring enzymes	Sigma-Aldrich	P5726	None	H2O	0.002	No effect	1. Rode, H. J., & Fernholz, E. (2007). PhosSTOP - Phosphatase Inhibitor Cocktail Tablets. Biochemica, (2), 23–24.
								0.01
								0.02
Protein kinase c inhibitor	27	Staurosporine	Protein kinase c (PKC) inhibitor	Sigma-Aldrich	S4400	62996-74-1	DMSO	10 µM	No effect	1. Miller, G., Schlauch, K., Tam, R., Cortes, D., Torres, M. A., Shulaev, V., … Mittler, R. (2009). The plant NADPH oxidase RBOHD mediates rapid systemic signaling in response to diverse stimuli. Science Signaling, 2(84), ra45. 2. Tamaoki, T., Nomoto, H., Takahashi, I., Kato, Y., Morimoto, M., & Tomita, F. (1986). Staurosporine, a potent inhibitor of phospholipid/Ca++dependent protein kinase. Bio…
								50 µM
								100 µM
IP3 signaling inhibitor	28	Lithium chloride	Phosphatidylinositol signaling and adenylate cyclase inhibitor	Sigma-Aldrich	L4408	7447-41-8	H2O	10 mM	No effect	1. Sade, Y., Toker, L., Kara, N. Z., Einat, H., Rapoport, S., Moechars, D., … Agam, G. (2016). IP3 accumulation and/or inositol depletion: two downstream lithium’s effects that may mediate its behavioral and cellular changes. Translational Psychiatry, 6(12), e968. 2. Thams, P., & Geisler, A. (2010). On the mechanism of inhibition of rat fat cell adenylate cyclase by lithium. Acta Pharmacol Toxico…
								50 mM
								250 mM
Hormones	29	Salicylic acid	Defence-associated phytohormone	Sigma-Aldrich	84210	69-72-7	Ethanol	0.1 mM	No effect	1. EA, A., Christov, K. N., & Popova, L. P. (2004). Exogenous treatment with salicylic acid leads to increased antioxidant capacity in leaves of barley plants exposed to paraquat. Journal of Plant Physiology, 161(3), 319–328. 2. Shah, J. (2003). The salicylic acid loop in plant defense. Current Opinion in Plant Biology, 6(4), 365–371.
								0.5 mM
								2.5 mM
	30	Methy jasmonate	Defence- and wound-associated phytohormone	Sigma-Aldrich	392707	39924-52-2	H2O	0.1 mM	No effect	1. Walters, D., Cowley, T., & Mitchell, A. (2002). Methyl jasmonate alters polyamine metabolism and induces systemic protection against powdery mildew infection in barley seedlings. Journal of Experimental Botany, 53(369), 747.
								0.5 mM
								2.5 mM
Blocks plasmodesmata	31	AlCl3	Blocks plasmodesmata and inducer of phytoalexin biosynthesis	Sigma-Aldrich	563919	7446-70-0	H2O	10 mM	No effect	1. Sivaguru, M. (2000). Aluminum-Induced 1right-arrow3-beta -D-Glucan Inhibits Cell-to-Cell Trafficking of Molecules through Plasmodesmata. A New Mechanism of Aluminum Toxicity in Plants. Plant Physiology, 124(3), 991–1006. 2. Adrian, M., Jeandet, P., Bessis, R., & Joubert, J. M. (1996). Induction of Phytoalexin (Resveratrol) Synthesis in Grapevine Leaves Treated with Aluminum Chloride (AlCl3). J…
								50 mM
								250 mM
Callose synthesis inhibitor	32	2-deoxy-D-glucose	Callose biosynthesis inhibitor	Sigma-Aldrich	D8375	154-17-6	10 mM Ca(NO3)2	0.04 mM	1 mM	1. Bayles, C. J., Ghemawat, M. S., & Aist, J. R. (1990). Inhibition by 2-deoxy-D-glucose of callose formation, papilla deposition, and resistance to powdery mildew in an ml-o barley mutant. Physiological and Molecular Plant Pathology, 36(1), 63–72.
								0.2 mM
								1 mM
Cellulose synthesis inhibitor	33	Dichlobenil	Cellulose biosynthesis inhibitor	Sigma-Aldrich	45431	1194-65-6	H2O	8 µM	No effect	1. Sabba, R., Vaughn, K., & Durso, N. (1999). Structural and immunocytochemical characterization of the walls of dichlobenil-habituated by-2 tobacco cells. International Journal of Plant Sciences, 160(2), 275–290. 2. Heim, D. R., Skomp, J. R., Tschabold, E. E., & Larrinua, I. M. (1990). Isoxaben Inhibits the Synthesis of Acid Insoluble Cell Wall Materials In Arabidopsis thaliana. Plant Physiology…
								40 µM
								200 µM
Polyamines	34	Spermidine	Triamine	Sigma-Aldrich	S4139	124-20-9	H2O	0.1 mM	2.5 mM	1. Kusano, T., Berberich, T., Tateda, C., and Takahashi, Y. (2008) Polyamines: essential factors for growth and survival. Planta. 228, 367–381 2. Cowley, T., and Walters, D. R. (2002) Polyamine metabolism in an incompatible interaction between barley and the powdery mildew fungus, Blumeria graminis f. sp. hordei. J. Phytopathol. 150, 581–586 3. Montilla-Bascón, G., Rubiales, D., and Prats, E. (20…
								0.5 mM
								2.5 mM
Phenylalanine ammonia-lyase inhibitor	35	a-aminooxyacetic acid	Phenylalanine ammonia-lyase inhibitor and ethylene production inhibitor	Sigma-Aldrich	C13408	2921-14-4	H2O	0.25 mM	No effect	1. Carver, T. L. W., Zeyen, R. J., Bushnell, W. R., & Robbins, M. P. (1994). Inhibition of phenylalanine ammonia lyase and cinnamyl alcohol dehydrogenase increases quantitative susceptibility of barley to powdery mildew ( Erysiphe graminis D.C.). Physiological & Molecular Plant Pathology, 44(4), 261–272. 2. Roberts, D. R., Walker, M. A., Thompson, J. E., & Dumbroff, E. B. (1984). The Effects of I…
								1.25 mM
								6.25 mM
Tryptophan derivatives	36	Serotonin	Metabolic product of tryptophan	Sigma-Aldrich	14927	50-67-9	H2O	40 µM	No effect	1. Clay, N. K., Adio, A. M., Denoux, C., Jander, G., & Ausubel, F. M. (2009). Glucosinolate metabolites required for an Arabidopsis innate immune response. Science, 323(5910), 95–101. 2. Sanchez-Vallet, A., Ramos, B., Bednarek, P., López, G., Piślewska-Bednarek, M., Schulze-Lefert, P., & Molina, A. (2010). Tryptophan-derived secondary metabolites in Arabidopsis thaliana confer non-host resistance…
								200 µM
								1000 µM
	37	Tryptamine	Tryptophan derivative	Sigma-Aldrich	193747	61-54-1	H2O	20 µM	No effect	1. Clay, N. K., Adio, A. M., Denoux, C., Jander, G., & Ausubel, F. M. (2009). Glucosinolate metabolites required for an Arabidopsis innate immune response. Science, 323(5910), 95–101. 2. Sanchez-Vallet, A., Ramos, B., Bednarek, P., López, G., Piślewska-Bednarek, M., Schulze-Lefert, P., & Molina, A. (2010). Tryptophan-derived secondary metabolites in Arabidopsis thaliana confer non-host resistance…
								200 µM
								2000 µM
Photosynthesis inhibitor	38	Carbonyl cyanide 3-chlorophenylhydrazone (CCCP)	Uncoupling agent and inhibitor of photosynthesis	Sigma-Aldrich	C2759	555-60-2	DMSO	40 µM	No effect	1. Felle, H., & Bentrup, F. W. (1977). A study of the primary effect of the uncoupler carbonyl cyanide m-chlorophenylhydrazone on membrane potential and conductance in Riccia fluitans. BBA - Biomembranes, 464(1), 179–187. 2. Jr, L. A., Thomas, D., Shvetsova, T., & Volkov, A. G. (2002). Plant bioelectrochemistry: effects of CCCP on electrical signaling in soybean. Bioelectrochemistry, 57(1), 47–53…
								200 µM
								1000 µM
Ubiquitin-activating enzyme E1 inhibitor	39	PYR41	Inhibitor of ubiquitin-activating enzyme E1	Sigma-Aldrich	N2915	418805-02-4	DMSO	1 µM	No effect	1. Yang, Y., Kitagaki, J., Dai, R.-M., Tsai, Y. C., Lorick, K. L., Ludwig, R. L., … Weissman, A. M. (2007). Inhibitors of ubiquitin-activating enzyme (E1), a new class of potential cancer therapeutics. Cancer Research, 67(19), 9472–9481.
								10 µM
								100 µM
Cytochrome P450 inhibitor	40	1-Aminobenzotriazole	Cytochrome P450 inhibitor	Santa Cruz Biotechnology	sc-200600	1614-12-6	H2O	10 µM	0.5 mM	1. Dalmadi, B., Leibinger, J., Szeberényi, S., Borbás, T., Farkas, S., Szombathelyi, Z., & Tihanyi, K. (2003). Identification of Metabolic Pathways Involved in the Biotransformation of Tolperisone by Human Microsomal Enzymes. Drug Metabolism and Disposition, 31(5), 631 LP-636. 2. Sun, Q., Harper, T. W., Dierks, E. A., Zhang, L., Chang, S., Rodrigues, A. D., & Marathe, P. (2011). 1-Aminobenzotriaz…
								50 µM
								250 µM
Adenylate cyclase inhibitor	41	2′,3′-Dideoxyadenosine (DDA)	Adenylate cyclase inhibitor	Sigma-Aldrich	D1285	4097-22-7	H2O	0.04 mM	0.2 mM	1. Gehring, C. (2010) Adenyl cyclases and cAMP in plant signaling-past and present. Cell Commun. Signal. 8, 15 2. Izadyar, F., Colenbrander, B., and Bevers, M. M. (1997) Stimulatory effect of growth hormone on in vitro maturation of bovine oocytes is exerted through the cyclic adenosine 3′, 5′-monophosphate signaling pathway. Biol. Reprod. 57, 1484–1489 3. Ma, W., Qi, Z., Smigel, A., Walker, R. K…
								0.2 mM
								1 mM
