# Supplementary material for: Chemical suppressors of mlo-mediated powdery mildew resistance
Source: Biosci Rep. 2017 Dec 12;37(6):BSR20171389. doi: 10.1042/BSR20171389 (PMC5725617; doi:10.1042/BSR20171389)
Supplement: Supplementary file 3 [file BSR-2017-1389-T_suppS2.xlsx]

## Sheet: Tabelle1
Class	Number	Chemical name	Function(s)	Vendor	Product number	CAS number	Solvent	Concentrations applied	Effective concentration on barley mlo resistance	References
Exocytosis inhibitors	1	Myristyltrimethylammonium bromide (MiTMAB)	Dynamin inhibitor	Santa Cruz Biotechnology	sc-203931	1119-97-7	H2O	20 µM	500 µM	1. Hill, T. A., Mariana, A., Gordon, C. P., Odell, L. R., Robertson, M. J., McGeachie, A. B., … McCluskey, A. (2010). Iminochromene inhibitors of dynamins I and II GTPase activity and endocytosis. Journal of Medicinal Chemistry, 53(10), 4094–4102. 2. Quan, A., McGeachie, A. B., Keating, D. J., van Dam, E. M., Rusak, J., Chau, N., … Cousin, M. A. (2007). Myristyl trimethyl ammonium bromide and oct…
								100 µM
								500 µM
	2	Dynasore	Dynamin inhibitor	Santa Cruz Biotechnology	sc-202592	304448-55-3	DMSO	20 µM	100 µM	1. Macia, E., Ehrlich, M., Massol, R., Boucrot, E., Brunner, C., & Kirchhausen, T. (2006). Dynasore, a cell-permeable inhibitor of dynamin. Developmental Cell, 10(6), 839–850.
								100 µM
								500 µM
	3	Monensin sodium salt	Monovalent ion-selective ionophore which may inhibit endocytosis	abcr GmbH	AB349208	22373-78-0	Ethanol	2 µM	2 µM	1. Mollenhauer, H. H., James Morré, D., & Rowe, L. D. (1990). Alteration of intracellular traffic by monensin; mechanism, specificity and relationship to toxicity. Biochimica et Biophysica Acta (BBA) - Reviews on Biomembranes, 1031(2), 225–246. 2. Zhang, G. F., Driouich, A., & Staehelin, L. A. (1993). Effect of monensin on plant Golgi: re-examination of the monensin-induced changes in cisternal a…
								10 µM
								50 µM
Adenylate cyclase inhibitors	4	2',5'-dideoxyadenosine	Adenylate cyclase inhibitor	Santa Cruz Biotechnology	sc-201562	6698-26-6	DMSO	40 µM	1000 µM	1. Haslam, R. J., Davidson, M. M., & Desjardins, J. V. (1978). Inhibition of adenylate cyclase by adenosine analogues in preparations of broken and intact human platelets. Evidence for the unidirectional control of platelet function by cyclic AMP. The Biochemical Journal, 176(1), 83–95.
								200 µM
								1000 µM
	5	Vidarabine	Adenylate cyclase inhibitor	Santa Cruz Biotechnology	sc-205881	5536-17-4	DMSO	40 µM	40 µM	1. Iwatsubo, K., Bravo, C., Uechi, M., Baljinnyam, E., Nakamura, T., Umemura, M., … Zhao, X. (2012). Prevention of heart failure in mice by an antiviral agent that inhibits type 5 cardiac adenylyl cyclase. American Journal of Physiology-Heart and Circulatory Physiology, 302(12), H2622–H2628. 2. Whitley, R. J., Tucker, B. C., Kinkel, A. W., Barton, N. H., Pass, R. F., Whelchel, J. D., … Buchanan, …
								200 µM
								1000 µM
Nucleosides	6	Adenosine	Nucleoside	Sigma-Aldrich	A9251	58-61-7	DMSO	0.2 mM	1 mM	1.Lee, C. H. (1983). Regulatory role of nucleotides, nucleosides and their deoxy derivatives on adenylate cyclase of Mycobacterium smegmatis. Folia Microbiologica, 28(2), 71–75. 2. Chandra, D., Bratton, S. B., Person, M. D., Tian, Y., Martin, A. G., Ayres, M., … Tang, D. G. (2006). Intracellular nucleotides act as critical prosurvival factors by binding to cytochrome C and inhibiting apoptosome. …
								1 mM
								5 mM
	7	Cytidine	Nucleoside	Sigma-Aldrich	C4654	65-46-3	DMSO	0.2 mM	0.2 mM and 1 mM	1.Lee, C. H. (1983). Regulatory role of nucleotides, nucleosides and their deoxy derivatives on adenylate cyclase of Mycobacterium smegmatis. Folia Microbiologica, 28(2), 71–75. 2. Chandra, D., Bratton, S. B., Person, M. D., Tian, Y., Martin, A. G., Ayres, M., … Tang, D. G. (2006). Intracellular nucleotides act as critical prosurvival factors by binding to cytochrome C and inhibiting apoptosome. …
								1 mM
								5 mM
	8	Guanosine	Nucleoside	Sigma-Aldrich	G6752	118-00-3	DMSO	8 µM	40 µM and 200 µM	1.Lee, C. H. (1983). Regulatory role of nucleotides, nucleosides and their deoxy derivatives on adenylate cyclase of Mycobacterium smegmatis. Folia Microbiologica, 28(2), 71–75. 2. Chandra, D., Bratton, S. B., Person, M. D., Tian, Y., Martin, A. G., Ayres, M., … Tang, D. G. (2006). Intracellular nucleotides act as critical prosurvival factors by binding to cytochrome C and inhibiting apoptosome. …
								40 µM
								200 µM
	9	Uridine	Nucleoside	Sigma-Aldrich	U3750	58-96-8	DMSO	0.2 mM	1 mM	1.Lee, C. H. (1983). Regulatory role of nucleotides, nucleosides and their deoxy derivatives on adenylate cyclase of Mycobacterium smegmatis. Folia Microbiologica, 28(2), 71–75. 2. Chandra, D., Bratton, S. B., Person, M. D., Tian, Y., Martin, A. G., Ayres, M., … Tang, D. G. (2006). Intracellular nucleotides act as critical prosurvival factors by binding to cytochrome C and inhibiting apoptosome. …
								1 mM
								5 mM
Nucleobases	10	Adenine	Nucleobase	Santa Cruz Biotechnology	sc-291834	73-24-5	DMSO	0.2 mM	No effect	1. Galmarini, C. M., Mackey, J. R., & Dumontet, C. (2002). Nucleoside analogues and nucleobases in cancer treatment. The Lancet Oncology, 3(7), 415–424. 2. Liekens, S., Bronckaers, A., & Balzarini, J. (2009). Improvement of purine and pyrimidine antimetabolite-based anticancer treatment by selective suppression of mycoplasma-encoded catabolic enzymes. The Lancet Oncology, 10(6), 628–635.
								1 mM
								5 mM
	11	Cytosine	Nucleobase	Sigma-Aldrich	C3506	71-30-7	H2O	0.2 mM	No effect	1. Galmarini, C. M., Mackey, J. R., & Dumontet, C. (2002). Nucleoside analogues and nucleobases in cancer treatment. The Lancet Oncology, 3(7), 415–424. 2. Liekens, S., Bronckaers, A., & Balzarini, J. (2009). Improvement of purine and pyrimidine antimetabolite-based anticancer treatment by selective suppression of mycoplasma-encoded catabolic enzymes. The Lancet Oncology, 10(6), 628–635.
								1 mM
								5 mM
	12	Guanine	Nucleobase	Santa Cruz Biotechnology	sc-211573	73-40-5	H2O	0.2 mM	1 mM and 5 mM	1. Galmarini, C. M., Mackey, J. R., & Dumontet, C. (2002). Nucleoside analogues and nucleobases in cancer treatment. The Lancet Oncology, 3(7), 415–424. 2. Liekens, S., Bronckaers, A., & Balzarini, J. (2009). Improvement of purine and pyrimidine antimetabolite-based anticancer treatment by selective suppression of mycoplasma-encoded catabolic enzymes. The Lancet Oncology, 10(6), 628–635.
								1 mM
								5 mM
	13	Uracil	Nucleobase	Sigma-Aldrich	U0750	66-22-8	H2O	1 mM	5 mM	1. Galmarini, C. M., Mackey, J. R., & Dumontet, C. (2002). Nucleoside analogues and nucleobases in cancer treatment. The Lancet Oncology, 3(7), 415–424. 2. Liekens, S., Bronckaers, A., & Balzarini, J. (2009). Improvement of purine and pyrimidine antimetabolite-based anticancer treatment by selective suppression of mycoplasma-encoded catabolic enzymes. The Lancet Oncology, 10(6), 628–635.
								5 mM
								25 mM
Purine and derivatives	14	Hypoxanthine	Purine derivative and analog of guanine	abcr GmbH	AB117338	68-94-0	H2O	0.2 mM	1 mM and 5 mM	1. Ashihara, H., & Nobusawa, E. (1981). Metabolic fate of [8-14C] adenine and [8-14C] hypoxanthine in higher plants. Zeitschrift Für Pflanzenphysiologie, 104(5), 443–458. 2. Rathbone, M. P., Middlemiss, P., Andrew, C., Caciagli, F., Ciccarelli, R., Di Iorio, P., & Huang, R. (1998). The trophic effects of purines and purinergic signaling in pathologic reactions of astrocytes. Alzheimer Disease and…
								1 mM
								5 mM
	15	2-aminopurine	Purine derivative and analog of guanine	abcr GmbH	AB354574	452-06-2	H2O	0.2 mM	0.2 mM and 1 mM	1. Rathbone, M. P., Middlemiss, P., Andrew, C., Caciagli, F., Ciccarelli, R., Di Iorio, P., & Huang, R. (1998). The trophic effects of purines and purinergic signaling in pathologic reactions of astrocytes. Alzheimer Disease and Associated Disorders, 12 Suppl 2, S36-45
								1 mM
								5 mM
	16	Purine	A heterocyclic aromatic organic compound that consists of a pyrimidine ring fused to an imidazole ring	abcr GmbH	AB355424	120-73-0	H2O	0.2 mM	0.2 mM	1. Rathbone, M. P., Middlemiss, P., Andrew, C., Caciagli, F., Ciccarelli, R., Di Iorio, P., & Huang, R. (1998). The trophic effects of purines and purinergic signaling in pathologic reactions of astrocytes. Alzheimer Disease and Associated Disorders, 12 Suppl 2, S36-45. 2. Liekens, S., Bronckaers, A., & Balzarini, J. (2009). Improvement of purine and pyrimidine antimetabolite-based anticancer tre…
								1 mM
								5 mM
Polyamines	17	Cadaverine	Diamine	Sigma-Aldrich	52063	462-94-2	H2O	0.5 mM	2.5 mM	1. Icekson, I., Bakhanashvili, M., & Apelbaum, A. (1986). Inhibition by ethylene of polyamine biosynthetic enzymes enhanced lysine decarboxylase activity and cadaverine accumulation in pea seedlings. Plant Physiology, 82(2), 607–609. 2. Kuznetsov, V., Shorina, M., Aronova, E., Stetsenko, L., Rakitin, V., & Shevyakova, N. (2007). NaCl-and ethylene-dependent cadaverine accumulation and its possible…
								2.5 mM
								12.5 mM
	18	Putrescine	Diamine	Sigma-Aldrich	51799	110-60-1	H2O	0.5 mM	0.5 mM and 12.5 mM	1. Cowley, T., & Walters, D. R. (2002). Polyamine metabolism in barley reacting hypersensitively to the powdery mildew fungus Blumeria graminis f. sp. hordei. Plant, Cell & Environment, 25(3), 461–468. 2. Montilla‐Bascón, G., Rubiales, D., Altabella, T., & Prats, E. (2015). Free polyamine and polyamine regulation during pre‐penetration and penetration resistance events in oat against crown rust (…
								2.5 mM
								12.5 mM
	19	Spermine	Diamine	Sigma-Aldrich	S3256	71-44-3	H2O	0.1 mM	0.5 mM	1. Cowley, T., & Walters, D. R. (2002). Polyamine metabolism in barley reacting hypersensitively to the powdery mildew fungus Blumeria graminis f. sp. hordei. Plant, Cell & Environment, 25(3), 461–468. 2. Montilla‐Bascón, G., Rubiales, D., Altabella, T., & Prats, E. (2015). Free polyamine and polyamine regulation during pre‐penetration and penetration resistance events in oat against crown rust (…
								0.5 mM
								2.5 mM
	20	2,3,2-tetramine	Tetramine	Santa Cruz Biotechnology	sc-257881	4741-99-5	H2O	0.5 mM	0.5 mM
								2.5 mM
								12.5 mM
	21	1,8-diaminooctane	Diamine	Santa Cruz Biotechnology	sc-237797	373-44-4	H2O	0.5 mM	No effect
								2.5 mM
								12.5 mM
	22	1,12-diaminedodecane	Diamine	Santa Cruz Biotechnology	sc-253959	2783-17-7	Methanol	0.5 mM	No effect
								2.5 mM
								12.5 mM
